# Supplementary material for: Determination of Suitable RT-qPCR Reference Genes for Studies of Gene Functions in Laodelphax striatellus (Fallén)
Source: Genes (Basel). 2019 Nov 4;10(11):887. doi: 10.3390/genes10110887 (PMC6896117; doi:10.3390/genes10110887)
Supplement: Supplementary file 1 [file genes-10-00887-s001.zip]

Archive with 8 entries (7 files):
- Supplementary files/
- Supplementary files/Figure S1.tif
- Supplementary files/Figure S2.tif
- Supplementary files/Figure S3.tif
- Supplementary files/Figure S4.tif
- Supplementary files/Supplemental figure legend.docx
- Supplementary files/Table S1.xlsx
- Supplementary files/Table S2.xlsx
