# Supplementary material for: Determination of Suitable RT-qPCR Reference Genes for Studies of Gene Functions in Laodelphax striatellus (Fallén)
Source: Genes (Basel). 2019 Nov 4;10(11):887. doi: 10.3390/genes10110887 (PMC6896117; doi:10.3390/genes10110887)
Supplement: Supplementary file 1 [file genes-10-00887-s001.zip › Supplementary files/Table S1.xlsx]

## Sheet: Sheet1
Table S1.Primers used for qRT-PCR analysis of RBSDV, RSV gene expression and for dsRNA synthesis.
Gene name	Purpose	Forward primer (5'-3')	Reversed primer (5'-3')
RSV CP	for qPCR	CATTGTCAAATCGCCCCACG	TACCGCGCTCCAAGTTTGTT
RBSDV P5-1	for qPCR	GTTTACGGTGGTGCAATTTTCA	AGGCTTTCCTTCACTAACTTCTGACT
RBSDV P10	for qPCR	ATGGGTACCAACAAGCCAGC	CTAGTCATCTGCACCTTCTG
LsSYNJ1	for qPCR	TTGAGATCGTCGAACTGGAAAG	ACTCGGCGGAGGTGGTAC
	for dsRNA synthesis	TAATACGACTCACTATAGGGGGGAACGAGCCTTGTGGGG	TAATACGACTCACTATAGGGGCAATTTGTTCTGTCAAGGCAGTC
