# Supplementary material for: Determination of Suitable RT-qPCR Reference Genes for Studies of Gene Functions in Laodelphax striatellus (Fallén)
Source: Genes (Basel). 2019 Nov 4;10(11):887. doi: 10.3390/genes10110887 (PMC6896117; doi:10.3390/genes10110887)
Supplement: Supplementary file 1 [file genes-10-00887-s001.zip › Supplementary files/Table S2.xlsx]

## Sheet: DATA
Table S2. Expression stability ranking of the selected candidate reference genes using geNorm, Bestkeeper, Normfinder, and RefFinder.
Conditions	geNorm			Bestkeeper			Normfinder			RefFinder
	Rank	Gene	M value	Rank	Gene	CV	Rank	Gene	SV	Rank	Gene	GM
Developmental stages	1	RPL5	1.439	1	RPL8	0.29	1	RPL5	0.107	1	RPL5	1.41
	2	RPL8	1.48	2	RPL5	0.49	2	RPL8	0.107	1	RPL8	1.57
	3	18SrRNA	1.598	3	GAPDH	0.53	3	18SrRNA	0.196	2	GAPDH	2.78
	4	β-TUB	1.607	4	β-TUB	0.8	4	β-TUB	0.219	3	18S rRNA	3.66
	5	GAPDH	1.762	5	18SrRNA	0.85	5	GAPDH	0.457	4	β-TUB	4.47
	6	α-TUB	2.755	6	α-TUB	1	6	α-TUB	1.797	5	α-TUB	6
	7	ACT	4.754	7	ACT	3.79	7	ACT	3.27	6	ACT	7
Organs (NV)	1	α-TUB	0.412	1	β-TUB	0.67	1	α-TUB	0.206	1	α-TUB	1.19
	2	RPL8	0.412	1	α-TUB	0.91	2	RPL8	0.29	2	RPL8	1.86
	3	RPL5	0.531	2	RPL8	1.05	3	β-TUB	0.293	3	β-TUB	2.45
	4	β-TUB	0.664	3	RPL5	1.15	4	RPL5	0.725	4	RPL5	3.72
	5	GADPH	0.848	4	ACT	1.35	5	GADPH	1.482	5	GADPH	5.23
	6	ACT	1.299	5	GADPH	1.48	6	ACT	2.033	6	ACT	5.73
	7	18S rRNA	1.676	6	18S rRNA	1.51	7	18S rRNA	2.411	7	18S rRNA	7
Organs (NV and RB-V)	1	α-TUB	1.18	1	α-TUB	0.69	1	α-TUB	0.48	1	α-TUB	1
	2	β-TUB	1.53	2	β-TUB	1.02	2	ACT	2.09	2	β-TUB	1.86
	3	RPL5	1.96	3	RPL5	1.12	3	β-TUB	2.12	3	RPL5	3.22
	4	ACT	1.96	4	ACT	1.44	4	RPL5	2.15	4	ACT	3.36
	5	GAPDH	2.68	5	18SrRNA	2.04	5	GAPDH	2.52	5	GAPDH	5.23
	6	18SrRNA	3.03	6	GAPDH	2.76	6	18SrRNA	3.24	6	18SrRNA	5.73
	7	RPL8	3.32	7	RPL8	3.39	7	RPL8	3.43	7	RPL8	7
Virus infection (RB-V , RS-V and NV)	1	RPL8	0.62	1	ACT	0.84	1	RPL8	0.5	1	RPL8	1.32
	2	α-TUB	0.62	1	18SrRNA	0.89	2	ACT	0.55	2	ACT	1.86
	3	ACT	0.79	2	RPL8	0.98	3	GAPDH	0.64	3	α-TUB	2.99
	4	GAPDH	0.94	3	β-TUB	1.06	4	α-TUB	1.09	4	GAPDH	3.83
	5	β-TUB	1.23	4	α-TUB	1.11	5	β-TUB	1.41	5	β-TUB	4.73
	6	RPL5	1.41	5	GAPDH	1.11	6	RPL5	1.55	6	18SrRNA	5.12
	7	18S rRNA	1.59	6	RPL5	1.21	7	18S rRNA	1.77	7	RPL5	6.24
LsSYNJ1-silenced (NV and RB-V)	1	β-TUB	0.324	1	18SrRNA	0.69	1	β-TUB	0.25	1	β-TUB	1.16
	2	RPL5	0.324	1	GAPDH	0.98	2	ACT	0.308	2	RPL5	2.34
	3	ACT	0.461	2	β-TUB	1.2	3	RPL5	0.346	3	ACT	2.91
	4	RPL8	0.516	3	ACT	1.3	4	RPL8	0.514	4	18SrRNA	3.83
	5	α-TUB	0.535	4	RPL5	1.34	5	α-TUB	0.581	5	RPL8	4.6
	6	18SrRNA	0.661	5	α-TUB	1.67	6	18SrRNA	0.751	6	α-TUB	5.23
	7	GAPDH	0.812	6	RPL8	1.67	7	GAPDH	1.088	7	GAPDH	5.66
